# Supplementary material for: Prophylactic Effect of Bovine Colostrum on Intestinal Microbiota and Behavior in Wild-Type and Zonulin Transgenic Mice
Source: Biomedicines. 2022 Dec 29;11(1):91. doi: 10.3390/biomedicines11010091 (PMC9855927; doi:10.3390/biomedicines11010091)
Supplement: Supplementary file 1 [file biomedicines-11-00091-s001.zip]

Archive with 1 entries (1 files):
- biomedicines-2087818-supplementary.pdf
